# Supplementary material for: Twin home birth: Outcomes of 100 sets of twins in the care of a single practitioner
Source: PLoS One. 2024 Dec 11;19(12):e0313941. doi: 10.1371/journal.pone.0313941 (PMC11633979; doi:10.1371/journal.pone.0313941)
Supplement: S1 Data — (XLSX) [file pone.0313941.s001.xlsx]

## Sheet: Twin data
												Presentation/Mode	Presentation/Mode
LOB		Parity	Age	Type	wks dx	when in care	1st stage Hrs	2nd stage minutes	3rd stage	IVF	Weeks	Twin A	Twin B	A to B Interval (min)	Year of delivery	Weight in grams	Weight in lbs.	% Discordant	< 10%	Apgar @ 1 A,B	1A	1B	Apgar @ 5 A,B	5A	5B	Perineum	Neonatal Morbidity	EBL	PPP meds	Comments
ATC	G3P2			DD								Breech/S.Cesarean	Vertex		2013															Breech/Vtx, TOC Antepartum Twin A Breech
ATC	G1P0		35	MD							38	Funic/ S.Cesarean	Vertex		2013	2098/2325	4-10 & 5-2	9												TOC Antepartum Twin A Foot,Cord
ATC	G1P0										41	Vertex/Cesarean	Vertex		2013															TOC, 41+ wks-c/sec FTP
ATC	G2P0											Vertex	Vertex		2014															TOC, Induct. Cholestasis
ATC	G1P0			MD							34	Vertex	Vertex	4	2014	2183/2240	4-13 & 4-15	2		8,7			9,9			1st				Twins, Born Vaginal, TOC, 33 wks, SROM
ATC	G3P2			DD							33	Breech/Cesarean	Breech		2015	1984/2098	4-6 & 4-10			8,9			9,9							TOC-Twins, PTL 33+, Br/Br c/sec
ATC	G1P0		36	DD							34	Vertec/Cesarean	Vertex		2015	1843/2126	4-1 & 4-11	13												Twins, TOC, 33wks, sprom, stress,
ATC	G2P1		21	DD							29	Cesarean Vasa Previa			2015	1162/1162	2-9 & 2-9	0												Twins, TOC PTL@29wks VasaPr
ATC	G3P2		48	DD						IVF	36	Breech/Cesarean	Vertex		2015	2268/2722	5-0 & 6-0	17												IVF Donor B/V Twins,PTL TOC VD
ATC	G2P1		31	DD							41	Vertex	Vertex	15	2016	3317/3544	7-5 & 7-13	6		9,9			9,9							Di-Di Twins V-V, PIH TOC
ATC	G1P0		35	DD							34	Breech/Cesarean	Transverse		2016	1956/2637	4-5 & 5-13	26												Di-Di Br/Tx, TOC 34w, Cholestasis. c/sec
ATC	G2P1			DD	22	32					37	Footling/Cesarean	?		2017	3175/2948	7-0 & 6-8	7												Di-Di Twins, TOC@37 wks, SROM/Footling	C
ATC	G4P2			DD	7	14				IVF	34	Vertex/TOLAC/rep.C			2017	2070/2126	4-9 &4-11	3												Twins, HBAC, TOC 34wks. SPROM c/sec	K
ATC	G2P1			DD	12	22					35	Vertex	Vertex		2017	2551/2807	5-10 & 6-3	9												Di-Di Twins, La Jolla TOC 35wks SPROM	C
ATC	G1P0			MD	8	14					29	Cesarean TTTS			2017	1559/1021	3-7 & 2-4	35												Mono-Di Twins, TOC TTTS c/sec 29.5 wks
ATC	G1P0			DD	8	24					36	Vertex	Vertex		2018	2070/1162	4-9 & 2-9	44												Di-Di Twins, BayArea TOC,PTL,PIH,33wks
ATC	G1P0			DD	6	20				IVF	41	Vertex/S. Cesarean	Vertex		2018	3345/3600	7-6 & 7-15	7												Di-Di Twins, AMA (IVF) TOC c/sec
ATC	G1P0			DD							40	Vertex/Cesarean	Vertex		2018	3345/2920	7-6 & 6-7	13												Di-Di Twins, Fibroid, TOC, B NST variables, Inc. BP, c/sec
ATC	G4P1			DD	8	21					41	Vertex/Vacuum	Vertex		2019	2466/2466	5-7 & 5-7	0												Di-Di Twins, TOC PIH 40.4 Ind. Vac/SVD
ATC	G2P1			DD	20	22					34	Vertex	Vertex		2019	2466/2438	5-7 & 5-6	1												Di-Di TwinsV/V TOC, precip PTL 33 5/7
ATC	G3P2			MD	10	14					34	Vertex	Vertex		2020	2126/2155	4-11 & 4-12	1												Mono-Di Twins TTTS, TOC SPROM 33 5/7
ATC	G2P1			MD	12	27					31	Vertex	Breech ?		2020	1389/1644	3-1 & 3-10	16												Mono-Di Twins TOC TTTS, SPROM c/sec
ATC	G1P0			DD							40	Breech	Vertex		2002	2381/2665	5-4 & 5-14	11												Di-Di Twins, Haiti, Br/Vtx TOC 39.5 Preeclampsia/Unfav. Cx
ATC	G3P2		30	DD	20	28					39	Funic/Transverse	Transverse		2020	3091/3317	6-13 & 7-5	7												Di-Di Twins, Oceanside TOC Twin A Tx Lie & Funic Presentation
ATC	G4P0		40	DD	16	24					37	Vertex	Breech		2021	2551/2155	5-10 & 4-12	16												Di-Di Twins TOC for IUGR, HTN (fibroid)
ATC	G3P0		28	DD						IVF	25	Vertex	Vertex	2251	2021	709/794	1-9 & 1-12	11		?			?			Intact		300	MgSO4/Betamethasone for B	Di-Di IVF Twins, TOC Very PTL Long t-t interval A at home/B in Hospital
ATC	G3P2			DD							30	Breech	Transverse		2021	1559/1701	3-7 & 3-12	8											MgSO4/Betamethasone	Di-Di PTL Abruption c/sec TOC
ATC	G7P3			MD	9	13					34	Vertex	Vertex		2021	1616/2268	3-9 & 5-0	29		8.8			9.9							Mono-Di TTTS TOC IUGR Twin A, Pericardial effusion, c/sec
ATC	G3P1			DD	10	23					34	Vedrtex	Vertex		2021	2183/2637	4-13 & 5-13	17												Di-Di, Rh Neg TOC PTL 33 6/7 Vaginal Birth Torrance Memorial
ATC	G1P0		32	DD	15	15					38	Breech	Vertex	2	2022	2608/3005	5-12 & 6-10	13												Di-Di Breech/Vertex Preeclampsia TOC Induct FTP c/sec
ATC	G1P0		26	DD	20	23					38	Unstable Breech	Transverse	2	2022	3232/3459	7-2 & 7-10	7												Di-Di Breech(foot-unstable)/transverse, Vag. Septum TOC for c/sec
home	G3P2	m1 vbac	35	DD							37	Breech	Breech	135	2011	2325/2807	5'2" & 6'3"	17		9,6	9	6	9,9	9	9	Intact		300		Twins, VBAC, breech/breech
home	G5P1	m2	35	DD						IVF	37	Vertex	Breech	8	2011	2155/2722	4-12, 6-0	21		9,7	9	7	9,9	9	9	Intact		300		Twins, +GBS
home	G2P1	m3	36	DD							38	Vertex	Vertex	7	2011	3005/2665	6-10, 5-14	11		9,9	9	9	9,9	9	9	Intact		500		di-di twins
home	G3P2	m4	40	DD							40	Vertex	Breech	10	2012	3770/3289	8-5 ,7-4	13		8,4	8	4	9,8	9	8	Intact		750		Di-Di Twins, Grp B
home	G5P1	m5		DD							39	Vertex	Breech Extraction	20	2013	3317/2466	7-5 & 5-7	26		9,4	9	4	9,7	9	7	Intact				Twins
home	G2P1	m6	40	DD							37	Vertex	Vertex/Vacuum	259	2014	2580/2353	5-11, 5-3	9		7,9	7	9	9,9	9	9	Intact		1600		Twins, PP Hemorrhage, Vac. B
home	G2P1	m7	35	DD							34	Vertex	Vertex		2014	1814/1644	4-0 & 3-10	9								Intact				Twins, PTL 34 Wks, Precip@home
home	G2P1	m8	30	DD							39	Vertex	Vertex	30	2015	3062/2948	6-12 & 6-8	4		8,4	8	4	9,9	9	9	1st		300		Twins. Temecula, precipitous
home	G2P1	m9		DD							37	Vertex	Breech Extraction	115	2015	2948/3459	6-8, 7-10	15		3,8	3	8	8,9	8	9	Intact				Twins, +GBS (no Ab), A in water
home	G2P1	m10	31	DD							38	Vertex	Vertex	96	2016	3147/3544	6-15 & 7-13	11		8,8	8	8	9,9,	9	9	1st				OC, Twins, V-V
home	G3P2	m11	32	DD							37	Vertex	Vertex	16	2016	2920/3260	6-7 & 7-3	10		9,8	9	8	9,9	9	9	Intact		600		Di-Di Twins V-V
home	G7P3	m12	27	MD							38	Vertex	Breech	12	2016	2580/2155	5-11 & 4-12	16		8,6	8	6	9,9	9	9	Intact		400		Mono-Di Twins, V/Br, GBS+
home	G2P1	m13	32	DD							39	Complete Breech	Vertex/Vacuum	2	2016	2835/2948	6-4 & 6-8	4		9,9	9	9	10,10	10	10	Intact		400		Di-Di Twins Br/Vtx Rh-, cord prolapse
home	G2P1	m14	37	DD							39	Vertex	Breech	75	2016	2580/2722	5-11,6-0	5		8,6	8	6	9,8	9	8	Intact		400		Di-Di V/V Twins
home	G2P1	m15	33	DD							37	Vertex	Vertex	21	2016	2863/2948	6-5 & 6-8	3		8,8	8	8	9,9	9	9	1st		450		Di-Di Twins, Cholestasis
home	G2P1	m16	33	MD							35	Vertex	Vertex	7	2016	2353/2296	5-3, 5-1	2		9,8	9	8	10,9	10	9	Intact		150		Mono-Di Twins, 35.1 wks, in H2O
home	G2P1	m17		DD	6	29	1.2	41	7	IVF	38	Vertex	Breech Extraction	45	2017	3685/2892	8-2 & 6-6	22		8,8	8	8	8,9	8	9	1st		1200		IVF Di-Di Twins
home	G2P1	m18		DD	10	29	4.1	19	4		40	Vertex	Vertex	6	2017	3232/2892	7-2 & 6-6	11		8,8	8	8	9,9	9	9	Intact		800		Di-Di Twins	C
home	G2P1	m19		DD	10	22	1.5	5			39	Vertex	Vertex	16	2018	2495/2325	5-8 & 5-2	7		9,9	9	9	10,10	10	10	Intact		250		Di-Di Twins, hyperemesis
home	G9P4	m20		DD	12	24	2	30	10		40	Vertex	Vertex	128	2018	3969/4224	8-12 & 9-5	6		8,9	8	9	9,9	9	9	Intact		1100		Di-Di Twins
home	G4P3	m21		MD	6	19	7	40	17		39	Vertex	Comp. Breech	10	2018	2977/3005	6-9 & 6-10	1		6,6	6	6	9,10	9	10	Intact		300		Mono-Di Twins, Vtx/Footling
home	G2P1	m22		DD	8	29	4	26	12		39	Vertex	Breech	9	2018	2693/2211	5-15 & 4-14	18		8,6	8	6	9,9	9	9	Intact		300		Di-Di Twins
home	G2P1	m23		DD	13	26	2.5	12	13		39	Breech	Vertex	10	2019	2381/2580	5-4 & 5-11	8		9,8	9	8	9,9	9	9	Intact				Di-Di Twins/ Br/Vtx in H2O
home	G2P1	m24		MD	10	17	5	1	6		37	Vertex	Vertex	7	2019	2325/2665	5-2 & 5-14	13		9,9	9	9	9,9	9	9	Intact		200		Mono-Di Twins
home	G4P3	m25		MD							40	Vertex	Vertex	2	2019	3572/3090	7-14 & 6-13	13		8,8	8	8	9,9	9	9	Intact				Mono-Di Twins, precip labor
home	G2P1	m26		DD	10	16	12	65	22		40	Vertex	Vertex	52	2020	3487/3742	7-11 & 8-4	7		9,9	9	9	9,9	9	9	Intact		400		Di-Di Twins
home	G3P1	m27		DD	10	22					41	Breech Assisted	Vertex/Vacuum	9	2020	3203/3203	7-1 & 7-1	0		4,5	4	5	9,9	9	9	1st		400		Di-Di Twins, Br/Vtx
home	G3P2	m28		MD	33	33	1.4	35	8		39	Vertex	Vertex	5	2020	2665/2495	5-14 & 6-8	6		7,8	7	8	8,9	8	9	Intact		400		Mono-Di Twins, GBS+
home	G2P1	m29		DD		34	4	8	22		37	Vertex	Vertex	6	2020	2835/3090	6-4 & 6-13	8		8,8	8	8	9,9	9	9	Intact				Di-Di Twins, Cholestasis
home	G2P1	m30		DD	9	34	4.5	3	7		40	Vertex	Breech Extraction	14	2020	2863/3374	6-5 & 7-7	15		9,6	9	6	9,9	9	9	2nd		400		Di-Di Twins. SD Vtx/CBr Extraction
home	G2P1	m31		DD	17	18	2.4	9	21		40	Vertex	Vertex	29	2020	3118/2722	6-14 & 6-0	9		8,8	8	8	9,9	9	9	Intact		1500		Di-Di Twins, COVID-19 PP Hemor.
home	G2P1	m32		DD	10	34	5	32	7		36	Complete Breech	Vertex	40	2020	2410/3033	5-5 & 6-11	21		8,9	8	9	9,9	9	9	Intact		600		Di-Di Twins
home	G2P1	m33		DD	7	36					40	Vertex	Vertex/Vacuum	7	2020	3090/2977	6-13 & 6-9	4		9,7	9	7	9,9	9	9	Intact		1100		Di-Di Twins, Vacuum B/PP Hemorrhage
home	G2P1	m34	28	DD	12	36	5	44	29		38	Vertex	Vertex	34	2020	3175/3260	7-0 & 7-3	3		8,8	8	8	9,9	9	9	Intact		1800		Di-Di Twins, Cholestasis PP Hemorrhage
home	G3P2	m35	32	DD	10	16	5.2	75	14		40	Vertex	Breech	24	2020	3402/2466	7-8 & 5-7	28		9.9	9	9	9.9	9	9	Intact		600	Pitocin	Di-Di Twins
home	G4P3	m36	40	DD	26	30	3	6	8		40	Vertex	Vertex	9	2020	4337/3232	9-9 & 7-2	25		9,9	9	9	9,9	9	9	Intact		1600		Di-Di Twins
home	G4P3	m37		DD	19	28	3	17	13		38	Vertex	Vertex	28	2020	3005/3147	6-10 & 6-15	5		10.9	10	9	10, 10	10	10	1st		250		Di-Di Twins
home	G5P2	m38	35	DD	7	13	3	12	58		36	Vertex	Trans Conv. To Vtx	47	2020	2325/2722	5-2 & 6-0	15		8,8	8	8	8,9	8	9	Intact		600	Pitocin	Di-Di Twins
home	G2P1	m39	36	DD	8	17	6.25	80	24		42	Vertex	Vertex	16	2021	3884/3827	8-9 & 8-7	1		7.6	7	6	9,8	9	8	1st		500		Di-Di Twins
home	G4P3	m40	34	DD	7 ?1/ 20 twins	23					36	Breech	Breech	18	2021	2693/2750	5-15 & 6-1	2		9,6	9	6	9,9	9	9	Intact		300		Di-Di Twins Breech ext x 2 Baby Boy w/G6PD &PP Jaundice
home	G8P3	m41	34	DD	15	18	4	12	32		38	Vertex	Vertex	170	2021	2495/2778	5-8 & 6-2	10		9,8	9	8	10,9	10	9	Intact		1600		Di-Di Twins, Long TTI & PPH -delayed
home	G3P2	m42	33	DD	12	20			2 placenta		38	Vertex	Transverse	22	2021	3118/2410	6-14 & 5-5	23		9,4	9	4	10, 10	10	10	Intact		300		Di-Di twins, Fast labor, Sep placentas, breech extraction
home	G3P2	m43	37	DD	15	33	27	54	13	IVF	41	Vertex	Vertex	25	2021	2722/3175	6-0 & 7-0	14		8,7	8	7	9,8	9	8	Intact		1400	Pitocin TXA	Di-Di Twins
home	G2P1	m44	36	MD	15	35	2	9	11		36	Vertex	Vertex	8	2021	2693/2325	5-15 & 5-2	14		8,7	8	7	9,9	9	9	Intact		600	Pitocin/Misoprostol	Mono-Di, traveled from far away
home	G2P1	m45	30	DD							38	Breech	Breech Extraction	4	2021	2807/2892	6-3 & 6-6	3		8,7	8	7	9,9	9	9	1st		600		Di-Di Breech/Breech
home	G5P4	m46	35	DD							40	Breech (complete)	Vertex	7	2023	4821/3459	9-7 & 7-10	19		9,7	9	7	9,9	9	9	1st		850	No meds
home	G1P0	p1	31	DD						IUI	40	Vertex	Vertex	48	2014	3402/3033	7'8" & 6'11"	11		7,5	7	5	8,7	8	7	1st		1000		Twins. PP Hemorrhage
home	G1P0	p2		MD							41	Vertex	Vertex	5	2014	3005/2551	6-10 & 5-10	15		9,8	9	8	9,9	9	9	1st				Twins
home	G2P1	p3 vbac	36	DD							40	Vertex/VBAC	Vertex	14	2015	2892/2466	6-6 & 5-7	15		7,7	7	7	9,9	9	9	1st		500		VBAC, Twins, A in water
home	G1P0	p4		DD							35	Vertex	Breech	120	2016	2948/2438	6-8 & 5-6	17		7,6	7	6	8,7	8	7	Intact		1600		Twins, Di-Di, Vtx-Br, 35 3/7
home	G1P0	p5	28	MD							37	Vertex	Vertex	13	2016	2126/2155	4-11 & 4-12	1		6,5	6	5	9,8	9	8	Intact		600		Mono-Di Twins, SROM 6 days V/V
home	G1P0	p6	37	DD	6	22	12	120 V	10	IVF	40	Vertex/Vacuum	Vertex/Vacuum	20	2016	3062/3090	6-12 & 6-13	1		8,6	8	6	9,9	9	9	2nd		1200		Di-Di Twins Vac x 2, PP Hemorrh
home	G2P1	p7 vbac		DD							40	Vertex/VBAC	Complete Breech	67	2016	2778/2977	6-2 & 6-9	7		8,5	8	5	9,7	9	7	Intact				Di-Di Twins, VBAC, Vtx/C Breech
home	G1P0	p8		DD						IVF	41	Vertex/Vacuum	Vertex/IPV-Extraction	8	2016	3742/2013	8-4 & 4-7	46	B	6,3	6	3	7,6	7	6	3rd		1900		Di-Di IVF Twins Vac A, Int Pod. Version B, PP Hemor.
home	G1P0	p9		DD	10	27	5.1	65	8	IUI	38	Breech Extraction	Vertex/Forceps	7	2018	2551/2722	5-10 & 6-0	6		7,7	7	7	9,9	9	9	1st		500		Di-Di IUI Twins, Hx of N.H. Lymphoma
home	G1P0	p10		MD							36	Vertex/Vacuum	Breech Extraction	7	2018	2495/2608	5-8 & 5-12	4		9,8	9	8	9,9	9	9	2nd		900		Mono-Di Twins Vtx/Br 36 1/7 Wks.
home	G1P0	p11		DD	18	28	2.3	90	15		38	Vertex	Breech Extraction	11	2019	3345/2977	7-6 & 6-9	11		9,7	9	7	9,9	9	9	2nd				Di-Di Twins Vtx/Footling Br Ext.
home	G2P0	p12		DD	10	16	10.5	119	25		36	Vertex	Vertex	8	2020	2466/2126	5-7 & 4-11	14		7,4	7	4	9,6	9	6	1st		900		Di-Di Twins, V/V, B w/Goldenhar's
home	G3P2	p13 vbac	x2	DD	11	21	12	79	12		37	Incomplete Breech	Vertex/Vacuum	35	2020	2807/2665	6-3 & 5-14	5		8,9	8	9	9,10	9	10	1st		900		Di-Di Twins, VBA2C, Vacuum B Compound/Cord Prolapse
home	G1P0	p14	37	DD	12	27	9.5	90	40 M	IVF	38	Vertex	Breech	17	2021	2381/2778	5-4 & 6-2	14		8,3	8	3	9,7	9	7	3rd		1000	Pitocin, Cefazolin	Di-Di Twins, Cholestasis, Toxemia, Sweep/CO, Breech Ext, Broken L Humerus, PP Maternal Seizure, TX
home	G1P0	p15	40	DD	11	35	15.3	10A	19		38	Incomplete Breech	Vertex	52	2021	2807/3260	6-3 & 7-3	14		6,8	6	8	8,9	8	9	1st		1800	Pit/Misop/TXA	Di-Di traveled from overseas, Cord Prolapse A -extraction, Vacuum B
ILT CS	G1P0	p	35	DD						IVF	40	Vertex/Cesarean	Vertex		2013	3005/3515	6-10 & 7-12	15												S twins, Gest. Htn, Arrest at 7cm, Transport-c/sec IVF
ILT CS	G2P0	p	36	DD						IVF	40	Vertex/Cesarean	Breech		2015															V/B Twins, IVF- Tx, arrest
ILT CS	G2P1	p vbac	29	DD							42	Vertex/Cesarean	Transverse		2016	3515/2948	7-12 & 6-8	16												Di-Di Twins, VBAC, GBS+, Tx, decels. c/sec
ILT CS	G2P1	m		DD						IVF	39	Breech/Cesarean	Breech		2017	3203/4479	7-1 & 9-15	28												Di-Di IVF Br/Br Twins, Tx Arrest@7cm	C
ILT CS	G3P1	p vbac		DD	6	35				IVF	36	Breech/Rep.Cesarean	Vertex		2017	2438/2155	5-6 & 4-12	12												IVF Br/Vtx Twins, VBAC Tx C/C/+3 Pain
ILT CS	G3P0	p	41	MD	9	30					40	Vertex/Cesarean	Breech	2	2020	2662/2665	5-14 & 5-14	0		8,8	8	8	9,9	9	9					Mono-Di Twins Tx, ROM x 50 hrs, arrest 4 cm, c/sec
ILT VB	G2P0	p		DD	7	7					37	Vertex	Vertex	365*	2019	2410/2126	5-5 & 4-11	12												Di-Di Twins, Tx Exhaustion-CE, Pit VDx2
ILT VB	G2P0	p	47	DD	6	7				IVF donor embryos	41	Vertex	Vertex/Vacuum	233	2021	2949/3317	6-8 & 7-5	11								3rd				Di-Di Embryo Transf. Tx for stalled labor, Svd/Vacuum
	Home Twin Birth
	Antepartum Transfer of Care (before labor)
	Transport in labor
	Previous Cesarean Section
	Multiparous
	Primiparous
	Mono-Di
